# Supplementary material for: Active and probe-free intracellular rheology via phase-sensitive thermoviscous flows
Source: PNAS Nexus. 2026 Jun 1;5(6):pgag190. doi: 10.1093/pnasnexus/pgag190 (PMC13250338; doi:10.1093/pnasnexus/pgag190)
Supplement: pgag190_Supplementary_Data [file pgag190_supplementary_data.zip]

Archive with 12 entries (12 files):
- PNASNEXUS-PNASNEXUS-2026-00073-TR-s01.pdf
- PNASNEXUS-PNASNEXUS-2026-00073-TR-s02.avi
- PNASNEXUS-PNASNEXUS-2026-00073-TR-s03.avi
- PNASNEXUS-PNASNEXUS-2026-00073-TR-s04.avi
- PNASNEXUS-PNASNEXUS-2026-00073-TR-s05.avi
- PNASNEXUS-PNASNEXUS-2026-00073-TR-s06.avi
- PNASNEXUS-PNASNEXUS-2026-00073-TR-s07.avi
- PNASNEXUS-PNASNEXUS-2026-00073-TR-s08.avi
- PNASNEXUS-PNASNEXUS-2026-00073-TR-s09.avi
- PNASNEXUS-PNASNEXUS-2026-00073-TR-s10.avi
- PNASNEXUS-PNASNEXUS-2026-00073-TR-s11.avi
- PNASNEXUS-PNASNEXUS-2026-00073-TR-s12.avi
